# Supplementary material for: Tailoring Energy Transfer in Mixed Eu/Tb Metal–Organic Frameworks for Ratiometric Temperature Sensing
Source: Molecules. 2024 Aug 19;29(16):3914. doi: 10.3390/molecules29163914 (PMC11357012; doi:10.3390/molecules29163914)
Supplement: Supplementary file 1 [file molecules-29-03914-s001.zip]

Archive with 1 entries (1 files):
- molecules-3131611-supplementary.pdf
